# Supplementary material for: Hypoxia induced DNMT3B and SHP2 signaling promoted HCC via suppressing P53 and MYH11 protein expression
Source: Front Oncol. 2026 Jun 15;16:1794481. doi: 10.3389/fonc.2026.1794481 (PMC13311105; doi:10.3389/fonc.2026.1794481)
Supplement: Supplementary file 2 [file Table1.xlsx]

## Sheet: Sheet1
Supplementary file 2: Raw data for this study
fig2	A	Tumor volume (mm3)	LV-OE-NC	LV-OE-CBFβ-MYH11	LV-sh-NC	LV-sh-CBFβ-MYH11
			585	1022	685	307
			721	1095	633	354
			625	1228	723	399
			529	1286	515	411
			684	1238	542	329
			720	1232	574	261
			554	1040	650	400
			508	1214	580	150
	B	Tumor area (mm2)	48.65	82.52	47.09	14.09
			44.61	82.84	42.93	10.87
			46.13	88.8	45.56	23.41
			50.21	86.98	48.01	23.1
			42.63	85.21	52.53	11.72
			46.35	86.52	47.84	19.06
			48.23	87.8	51.87	10.81
			48.08	75.02	50.74	22.52
	C	Relative mRNA expression level of MYH11	L-O2	Huh-7	HepG2
			0.132253	1.25241	0.250818
			0.0892942	0.964627	0.323397
			0.15333	0.93825	0.266347
			0.147084	1.20975	0.273203
			0.0609897	0.717662	0.293489
			0.092017	0.989458	0.317474
			0.111985	1.06047	0.230267
			0.0672049	0.867364	0.232942
			LV-sh-NC	LV-sh-CBFΒ-MYH11	LV-OE-NC	LV-OE-CBFΒ-MYH11
fig3	A	HIF1α	0.879	0.624	1.063	1.683
			1.023	0.569	1.071	1.639
			1.098	0.682	0.845	1.702
		RUNX1	0.974	1.784	0.688	0.256
			0.908	1.523	0.615	0.326
			1.118	1.669	0.751	0.383
		MYH11	1.08	1.613	1.051	0.377
			1.162	1.771	0.944	0.315
			0.758	1.581	1.15	0.268
		VEGF	1.025	0.732	0.712	1.635
			1.083	0.505	0.615	1.606
			0.892	0.605	0.698	1.516
		MMP2	0.843	0.423	1.275	1.529
			1.168	0.481	1.144	1.589
			0.989	0.41	1.201	1.725
	B	invasion	70	10	64	123
			59	12	58	109
			63	5	77	112
	C	0hour	877	776	852	829
			837	859	800	809
			789	798	769	797
		48hours	603	846	604	408
			664	811	551	375
			573	796	626	320
	D	Number of neovessels/per field	12	2	15	23
			11	6	16	21
			15	2	15	24
			Normoxic	Hypoxic	Normoxic+MK-2206	Hypoxic+MK-2206	Normoxic+Batoprotafib	Hypoxic+Batoprotafib
fig4	A	p-DNMT3B	1.311	1.654	0.202	0.337	0.488	0.958
			1.447	1.747	0.208	0.257	0.681	1.172
			1.255	1.77	0.338	0.222	0.643	0.87
		MYH11	0.511	0.279	1.551	0.879	1.032	0.549
			0.705	0.251	1.757	0.941	1.106	0.528
			0.67	0.315	1.501	1.18	1.041	0.484
		p-AKT	1.273	1.775	0.374	0.336	0.482	0.968
			1.301	1.587	0.286	0.25	0.443	0.918
			1.335	1.625	0.332	0.261	0.777	1.114
		p-SHP2	1.261	1.649	0.944	0.477	0.349	0.296
			1.361	1.787	0.891	0.495	0.304	0.242
			1.455	1.681	1.165	0.615	0.209	0.29
		P53	0.656	0.32	1.677	1.066	0.955	0.608
			0.53	0.201	1.694	0.816	1.113	0.496
			0.718	0.309	1.78	1.118	0.89	0.459
	B	MYH11PCR	1.11557	1.55953	0.160552	0.263848	0.440673	0.683547
			1.00309	1.62576	0.440673	0.136261	0.327094	0.938078
			0.881345	1.61826	0.210873	0.262632	0.603369	1.19288
		P53	0.855789	1.8773	0.148513	0.107967	0.208097	1.25829
			0.873771	1.76377	0.145121	0.141479	0.337896	1.33624
			1.27044	3.02163	0.0847091	0.187115	0.414275	1.11075
	C	△133p53	1.48302	1.75548	0.279038	0.400128	0.599515	0.849803
			1.34276	2.21177	0.506465	0.382059	0.588535	1.01059
			1.58579	2.10701	0.287547	0.261558	0.472548	1.1396
		P53β	1.26358	0.651055	2.18482	1.41178	1.47173	1.01926
			0.942251	0.581365	2.32009	1.32334	1.62546	1.14408
			0.794169	0.500295	2.08135	1.62546	1.39557	0.824077
fig5	A	HIF1α	1.348	1.744	0.219	0.306	0.79	1.022
			1.299	1.652	0.293	0.315	0.568	1.141
			1.303	1.562	0.261	0.261	0.694	0.837
		MMP2	1.277	1.782	0.28	0.217	0.508	1.101
			1.184	1.636	0.211	0.311	0.427	0.84
			1.33	1.525	0.361	0.294	0.452	1.059
	B	invasion	67	113	6	2	13	32
			73	93	5	3	11	27
			78	113	2	6	9	28
	C	0hour	613	571	642	643	590	579
			625	568	608	612	639	643
			585	642	531	568	573	587
		48hours	446	268	776	850	629	472
			365	163	757	808	567	499
			350	163	713	743	618	419
	D	Number of neovessels/per field	20	31	7	13	2	4
			21	29	10	14	3	2
			18	26	5	16	2	5
			LV-sh-NC	LV-sh-CBFβ-MYH11	LV-OE-NC	LV-OE-CBFβ-MYH11
	E	Number of neovessels/per field	14	25	17	5
			14	21	11	4
			17	24	15	2
			11	20	17	5
			14	27	13	5
			15	30	12	4
			14	30	12	1
			15	26	12	3
			Normoxic	Hypoxic	Normoxic+MK-2206	Hypoxic+MK-2206	Normoxic+Batoprotafib	Hypoxic+Batoprotafib
fig6	B	p-SHP2	0.465	0.942	1.633	1.572	0.234	0.385
			0.511	1.189	1.794	1.673	0.3	0.273
			0.757	0.869	1.534	1.597	0.353	0.3
		MYH11	1.162	0.673	0.373	0.361	1.675	1.611
			0.978	0.744	0.387	0.233	1.544	1.454
			0.86	0.649	0.306	0.24	1.468	1.798
		P53	1.303	0.868	0.556	0.492	1.541	1.693
			1.241	1.078	0.471	0.59	1.479	1.429
			1.317	1.054	0.583	0.709	1.507	1.691
			anti IgG			anti P53
	C	MYH11-CBFβ promoter	0.04	0.01	0.06	0.16	0.13	0.14
		SHP2 promoter	0.08	0.03	0.07	0.04	0.08	0.07
			CBFβ-MYH11-NC	CBFβ-MYH11-OE	CBFβ-MYH11-OE+RUNX1-NC	CBFβ-MYH11-OE+RUNX1-KD
fig7	A	RUNX1	0.25	0.842	1.081	0.295
			0.378	0.887	0.965	0.352
			0.242	1.271	0.988	0.318
		CBFβ	0.305	1.03	1.08	0.879
			0.205	0.802	1.125	1.107
			0.281	1.168	0.844	0.82
			CBFβ-MYH11-NC			CBFβ-MYH11-OE			CBFβ-MYH11-OE+RUNX1-NC			CBFβ-MYH11-OE+RUNX1-KD
	B	0h	0.0641	0.0319	0.0447	0.0937	0.0329	0.041	0.0387	0.0857	0.0616	0.0825	0.0242	0.11
		24h	0.4129	0.5271	0.5633	0.2106	0.2002	0.2184	0.1879	0.194	0.1553	0.1154	0.3912	0.3872
		48h	0.7228	0.893	0.889	0.439	0.3276	0.3345	0.2309	0.2317	0.3444	0.4396	0.5834	0.5196
		72h	1.5002	1.4079	1.5334	0.5669	0.4095	0.4122	0.3356	0.2675	0.2206	0.92	1.0641	0.9051
			CBFβ-MYH11-NC	CBFβ-MYH11-OE	CBFβ-MYH11-OE+RUNX1-NC	CBFβ-MYH11-OE+RUNX1-KD
	C	transwell	84	7	7	16
			61	12	4	22
			70	3	13	18
	D	0 hour	230.81	311.57	225.64	308.99
			310.63	284.46	230.19	229.28
			256.36	256.11	304.73	324.17
		48 hours	38.01	199.11	197.14	106.02
			68.85	211.85	244.95	119.07
			77.13	241.62	233.11	135.45
			NC	DNMT3B-OE	NC	DNMT3B-KD
fig8	B	MYH11	0.991	0.191	0.926	1.653
			1.118	0.04	0.989	1.777
			0.891	0.13	0.917	1.489
		DNMT3B	0.899	2.161	1.116	0.278
			1.076	1.87	0.867	0.37
			1.025	2.051	0.987	0.536
